# Supplementary material for: Isolation of Exosomes from MDA-MB-231 Cells Using a Paddle Screw System and Detection of TNBC-Associated Exosomal miRNAs
Source: Micromachines (Basel). 2026 Mar 16;17(3):362. doi: 10.3390/mi17030362 (PMC13028636; doi:10.3390/mi17030362)
Supplement: Supplementary file 1 [file micromachines-17-00362-s001.zip]

Archive with 1 entries (1 files):
- micromachines-4169482-supplementary.pdf
